# Supplementary material for: Concurrent Oncolysis and Neurolesion Repair by Dual Gene-Engineered hNSCs in an Experimental Model of Intraspinal Cord Glioblastoma
Source: Cells. 2024 Sep 11;13(18):1522. doi: 10.3390/cells13181522 (PMC11429792; doi:10.3390/cells13181522)
Supplement: Supplementary file 1 [file cells-13-01522-s001.zip]

Archive with 1 entries (1 files):
- cells-3080162-supplementary.pdf
